# Supplementary material for: Machine learning models incorporating somatic and mental comorbidities for prolonged length-of-stay prediction in a maximum care university hospital
Source: BMC Med Inform Decis Mak. 2025 Nov 26;25:436. doi: 10.1186/s12911-025-03290-3 (PMC12670805; doi:10.1186/s12911-025-03290-3)
Supplement: Supplementary file 1 — Supplementary Material 1 [file 12911_2025_3290_MOESM1_ESM.xlsx]

## Sheet: Legend
Additional File 1
Manuscript	"Machine learning models incorporating somatic and mental comorbidities for prolonged length-of-stay prediction in a maximum care university hospital
Legend	Descriptive statistics for departments. Table with descriptive statistics for departments by train and test set. Continuous variables reported as mean ± standard deviation [range]. Percentages refer to train or test set within departments, respectively. Demographics, main diagnosis, mental comorbidity and somatic comorbidity. LOS: length-of-stay.

## Sheet: Table
	Variable	Department 1 Endocrinology		Department 2 General and Psychosomatics		Department 3 Cardiology		Department 4 Gastroenterology		Department 5 Hematology		Department 6 Medical Oncology
Data set	Total Cases [N (%)]	4355 (15%)		2316 (8%)		12056 (42%)		5115 (18%)		3232 (11%)		1462 (5%)
	Split 80%:20%	Train	Test	Train	Test	Train	Test	Train	Test	Train	Test	Train	Test
	Cases [N]	3484	871	1852	464	9644	2412	4092	1023	2585	647	1169	293
Targets	Prolonged_LOS	29.5%	29.2%	20.7%	20.5%	28.4%	27.9%	30.6%	30.0%	19.6%	19.3%	24.2%	29.4%
Features	Gender female	50.9%	50.6%	40.7%	39.9%	35.1%	33.0%	41.2%	37.9%	41.1%	39.6%	40.8%	42.7%
	Age_at_admission	61.5 ± 18.4, [18-98]	61.6 ± 18.1, [18-96]	67.9 ± 15.7, [18-95]	68.4 ± 15.6, [18-94]	70.1 ± 14.3, [18-108]	69.9 ± 14.6, [18-99]	57.3 ± 17.1, [18-97]	57.9 ± 17.2, [18-98]	55.6 ± 15.5, [18-92]	55.9 ± 14.4, [18-89]	56.0 ± 16.1, [18-88]	56.4 ± 16.9, [18-89]
	Main_ICD_IX_Circulatory_system	4.9%	4.6%	84.1%	88.8%	83.1%	83.5%	2.8%	3.6%	1.0%	0.9%	0.8%	1.0%
	Main_ICD_II_Neoplasms	9.1%	8.0%	0.3%	0.0%	0.6%	0.4%	12.4%	14.2%	71.4%	70.3%	73.9%	73.4%
	Main_ICD_XI_Digestive_system	12.6%	13.3%	0.5%	0.2%	0.9%	1.0%	57.6%	52.4%	1.6%	1.4%	13.7%	15.4%
	Main_ICD_IV_Endocrine_nutritional_and_metabolic	14.4%	26.3%	0.4%	0.6%	1.3%	0.9%	8.0%	2.8%	8.0%	4.6%	3.3%	0.3%
	Main_ICD_I_Infectious_and_parasitic_diseases	26.0%	12.2%	0.7%	0.9%	0.9%	1.4%	1.8%	8.6%	4.3%	9.0%	0.5%	2.4%
	Main_ICD_X_Respiratory_system	6.1%	8.5%	4.7%	4.1%	4.7%	4.3%	4.1%	3.3%	3.7%	2.9%	1.6%	1.4%
	Main_ICD_Z_Other	8.3%	7.3%	3.1%	1.3%	3.8%	3.6%	2.7%	3.3%	4.4%	4.8%	1.8%	1.7%
	Main_ICD_XIV_Genitourinary_system	13.0%	13.1%	0.5%	0.0%	0.8%	0.6%	3.1%	3.3%	1.5%	0.9%	1.8%	3.1%
	Main_ICD_XIX_Injury_poisoning_external_causes	3.0%	3.8%	2.4%	2.4%	1.7%	1.9%	4.3%	4.9%	2.9%	3.7%	2.4%	1.4%
	Main_ICD_XVIII_Symptoms_and_findings	2.7%	2.9%	3.2%	1.7%	2.1%	2.3%	3.3%	3.5%	1.2%	1.4%	0.3%	0.0%
	ICD_F05_Organic_delirium	2.8%	2.3%	1.1%	0.9%	3.9%	3.8%	5.3%	5.3%	2.0%	2.2%	1.0%	1.7%
	ICD_F0x_Organic_dementia_and_others	2.3%	1.3%	1.7%	3.2%	2.2%	1.8%	2.1%	2.0%	0.4%	0.3%	0.3%	0.3%
	ICD_F10_Substance_alcohol	0.8%	1.1%	0.5%	0.2%	0.9%	0.7%	4.8%	5.0%	0.0%	0.2%	0.4%	0.3%
	ICD_F17_Substance_tobacco	0.7%	0.9%	11.5%	12.3%	4.2%	4.1%	0.3%	0.5%	0.2%	0.5%	2.1%	2.4%
	ICD_F1x_Substance_others	0.5%	0.7%	0.3%	0.4%	0.4%	0.2%	1.1%	1.2%	0.3%	0.3%	0.0%	0.0%
	ICD_F2_Delusional	0.8%	0.6%	0.4%	0.2%	0.7%	0.6%	1.0%	1.1%	0.2%	0.5%	0.3%	0.0%
	ICD_F32_Affective_depressive_episode	2.0%	1.6%	1.4%	1.1%	2.6%	2.7%	4.0%	3.4%	0.9%	1.4%	1.5%	1.4%
	ICD_F3x_Affective_recurrent	1.0%	0.9%	0.8%	1.1%	0.7%	0.4%	1.3%	1.2%	0.5%	0.3%	0.3%	0.7%
	ICD_F43_Neurotic_adjustment	3.1%	3.1%	1.5%	1.5%	2.5%	2.4%	4.0%	4.1%	1.3%	0.8%	7.0%	3.8%
	ICD_F4x_Neurotic_anxiety_and_others	1.0%	1.6%	1.0%	1.1%	1.3%	0.7%	0.7%	0.7%	0.3%	0.0%	0.8%	1.0%
	ICD_F5_Behavioral	0.6%	0.8%	0.5%	0.6%	0.1%	0.2%	0.3%	1.0%	0.0%	0.0%	0.0%	0.0%
	ICD_F6_Personality	0.2%	0.1%	0.1%	0.0%	0.1%	0.0%	0.6%	1.0%	0.0%	0.0%	0.1%	0.0%
	Somatic_comorbidity_ICD_count	6.1 ± 5.7 [0-51]	6.0 ± 5.6 [0-46]	5.6 ± 3.5 [0-31]	5.5 ± 3.3 [0-26]	10.3 ± 7.2 [0-94]	10.4 ± 7.0 [0-73]	10.0 ± 7.4 [0-64]	10.2 ± 8.1 [0-56]	8.3 ± 5.7 [0-47]	8.4 ± 5.7 [0-41]	13.8 ± 7.5 [1-44]	14.7 ± 8.0 [1-47]
Features	WHO_01_Infectious_and_parasitic_diseases	19.8%	20.8%	2.6%	3.7%	6.2%	7.0%	25.6%	25.4%	42.7%	41.0%	25.8%	26.6%
	WHO_02_Sepsis	3.3%	2.5%	0.4%	0.0%	3.5%	3.4%	7.6%	8.1%	7.6%	9.1%	2.7%	2.0%
	WHO_03_Malignant_neoplasms	15.9%	15.7%	3.8%	3.4%	4.4%	4.6%	13.7%	15.2%	27.5%	29.2%	92.3%	94.9%
	WHO_04_Benign_neoplasms	5.6%	6.0%	0.8%	0.4%	2.6%	2.3%	5.6%	5.5%	4.2%	4.2%	5.6%	5.8%
	WHO_05_Blood_and_immune	25.6%	24.1%	7.0%	5.2%	15.0%	14.8%	53.3%	49.6%	69.4%	70.6%	35.9%	38.9%
	WHO_06_Endocrine_nutritional_and_metabolic	43.1%	40.8%	19.3%	17.5%	80.3%	80.8%	47.1%	44.2%	20.9%	21.3%	56.6%	57.0%
	WHO_07_Diabetes	17.3%	15.4%	29.5%	26.1%	25.7%	26.4%	19.6%	20.8%	8.5%	8.0%	11.4%	13.0%
	WHO_09_Nervous_system	14.0%	14.7%	6.4%	7.1%	12.2%	13.0%	9.2%	9.1%	5.9%	7.6%	5.4%	7.5%
	WHO_10_Eye_and_adnexa	3.6%	2.9%	1.9%	1.3%	2.2%	2.7%	1.4%	1.9%	3.8%	2.6%	1.4%	1.7%
	WHO_11_Ear_and_mastoid_process	1.1%	1.3%	0.6%	0.4%	0.9%	0.7%	0.9%	1.1%	1.2%	1.5%	2.0%	1.7%
	WHO_12_Circulatory_system	18.0%	15.6%	56.8%	61.0%	68.9%	69.4%	38.9%	38.1%	14.7%	16.1%	18.7%	18.1%
	WHO_13_Hypertensive	19.6%	21.1%	59.4%	58.2%	84.0%	84.0%	28.1%	28.5%	5.5%	5.4%	22.0%	22.9%
	WHO_14_Ischaemic_heart	8.6%	10.1%	64.1%	66.4%	74.2%	74.3%	13.5%	12.6%	1.1%	1.1%	5.0%	5.5%
	WHO_15_Heart_failure	6.8%	6.8%	40.1%	36.4%	62.7%	62.3%	5.7%	6.5%	3.7%	4.5%	2.0%	1.7%
	WHO_16_Cerebrovascular	1.8%	2.4%	2.4%	2.4%	3.2%	3.6%	1.7%	2.3%	0.7%	0.8%	0.9%	2.4%
	WHO_17_Respiratory_system	14.5%	15.3%	16.5%	15.7%	30.1%	30.7%	28.2%	28.9%	18.3%	20.2%	17.5%	20.8%
	WHO_18_Oral_cavity_salivary_glands_jaws	0.3%	0.8%	0.2%	0.2%	0.7%	0.7%	1.2%	1.1%	9.2%	7.7%	7.9%	10.9%
	WHO_19_Oesophagus_stomach_and_duodenum	3.4%	4.6%	0.8%	0.9%	3.8%	4.5%	14.6%	13.9%	1.9%	2.3%	8.7%	9.2%
	WHO_20_Digestive_system	19.1%	19.7%	1.9%	3.7%	6.2%	6.1%	50.3%	49.6%	26.6%	26.4%	38.5%	43.7%
	WHO_21_Liver	4.5%	6.7%	1.1%	1.1%	4.0%	4.6%	33.6%	33.4%	3.1%	3.9%	6.8%	9.2%
	WHO_22_Skin_and_subcutaneous_tissue	5.2%	4.9%	1.8%	2.6%	4.0%	3.3%	5.7%	5.6%	8.6%	9.6%	6.5%	7.5%
	WHO_23_Musculoskeletal_system_and_connective_tissue	11.1%	9.5%	2.4%	3.2%	9.8%	9.3%	16.0%	16.0%	7.1%	5.4%	6.8%	5.5%
	WHO_24_Genitourinary_system	21.9%	22.7%	7.4%	6.7%	11.7%	11.7%	16.1%	18.6%	10.8%	9.1%	15.3%	15.4%
	WHO_25_Renal_failure	21.3%	22.6%	19.6%	17.2%	23.1%	22.6%	26.1%	24.9%	9.2%	9.7%	11.3%	13.3%
	WHO_26_Male_genital_organs	1.0%	0.9%	0.5%	0.6%	7.1%	8.2%	0.9%	1.2%	0.7%	0.6%	1.5%	1.0%
	WHO_27_Female_organs	0.5%	0.3%	0.2%	0.4%	0.3%	0.1%	0.7%	0.6%	0.6%	0.8%	0.3%	0.3%
	WHO_30_Congenital_deformations_chromosomal	1.9%	1.3%	1.7%	1.7%	1.9%	2.1%	1.2%	1.4%	0.3%	0.5%	0.2%	0.7%
	WHO_31_Symptoms_signs_and_abnormal_findings	34.4%	33.0%	19.6%	20.9%	24.4%	25.1%	42.7%	44.5%	31.5%	33.1%	71.3%	73.4%
	WHO_32_Injury_poisoning_external_causes	6.4%	3.9%	3.6%	2.2%	4.1%	4.2%	5.7%	5.7%	2.3%	2.3%	3.9%	1.7%
	WHO_33_Complications_of_trauma_and_medical_care	10.4%	11.0%	10.9%	9.7%	11.2%	11.2%	10.1%	10.9%	10.6%	10.0%	10.3%	7.8%
