# Supplementary material for: Machine learning models incorporating somatic and mental comorbidities for prolonged length-of-stay prediction in a maximum care university hospital
Source: BMC Med Inform Decis Mak. 2025 Nov 26;25:436. doi: 10.1186/s12911-025-03290-3 (PMC12670805; doi:10.1186/s12911-025-03290-3)
Supplement: Supplementary file 3 — Supplementary Material 3 [file 12911_2025_3290_MOESM3_ESM.xlsx]

## Sheet: Legend
Additional File 3
Manuscript	"Machine learning models incorporating somatic and mental comorbidities for prolonged length-of-stay prediction in a maximum care university hospital
Legend	Mean absolute SHAP values. Ranks for mean absolute SHAP values for prediction of prolonged length-of-stay for models with best AUROC for all departments. Up to rank 30 displayed. Computed on train data. Color scaled by alphabetically sorted feature names so that each variable has the same color and its rank can be compared across departments. plos: prolonged length-of-stay.

## Sheet: Table
Rank	1 Endocrinology Features for plos	XGBoost Shap	2 General and Psychosomatics Features for plos	Random Forest Shap	3 Cardiology Features for plos	XGBoost Shap	4 Gastroenterology Features for plos	Random Forest Shap	5 Hematoloty Features for plos	Random Forest Shap	6 Medical Oncology Features for plos	Logistic Regression Shap
1	Somatic_comorbidity_ICD_count	0.7219	Somatic_comorbidity_ICD_count	0.0488	Somatic_comorbidity_ICD_count	0.6572	Somatic_comorbidity_ICD_count	0.0749	Somatic_comorbidity_ICD_count	0.0801	Somatic_comorbidity_ICD_count	0.6216
2	Main_ICD_XIV_Genitourinary_system	0.1696	WHO_17_Respiratory_system	0.0284	WHO_05_Blood_and_immune	0.2019	WHO_01_Infectious_and_parasitic_diseases	0.0328	WHO_05_Blood_and_immune	0.036	WHO_05_Blood_and_immune	0.3952
3	Age_at_admission	0.1088	WHO_12_Circulatory_system	0.0222	WHO_12_Circulatory_system	0.1208	WHO_31_Symptoms_and_findings	0.0266	WHO_31_Symptoms_and_findings	0.0336	WHO_31_Symptoms_and_findings	0.2909
4	Main_ICD_II_Neoplasms	0.1017	WHO_15_Heart_failure	0.0145	WHO_17_Respiratory_system	0.1106	WHO_20_Digestive_system	0.0226	WHO_22_Skin_and_subcutaneous_tissue	0.021	Main_ICD_II_Neoplasms	0.2013
5	ICD_F43_Neurotic_adjustment	0.097	WHO_13_Hypertensive	0.0142	Age_at_admission	0.0686	WHO_17_Respiratory_system	0.0205	Main_ICD_II_Neoplasms	0.0204	WHO_20_Digestive_system	0.187
6	WHO_33_Complications_of_trauma_and_care	0.0872	WHO_05_Blood_and_immune	0.0123	WHO_25_Renal_failure	0.0438	WHO_05_Blood_and_immune	0.0196	WHO_01_Infectious_and_parasitic_diseases	0.0188	Main_ICD_XI_Digestive_system	0.1838
7	WHO_06_Endocrine_nutritional_and_metabolic	0.0637	Age_at_admission	0.0114	Main_ICD_IX_Circulatory_system	0.0416	Age_at_admission	0.0116	WHO_18_Oral_cavity_salivary_glands_jaws	0.0157	WHO_17_Respiratory_system	0.1599
8	WHO_03_Malignant_neoplasms	0.0633	WHO_31_Symptoms_and_findings	0.0107	WHO_07_Diabetes	0.0407	WHO_06_Endocrine_nutritional_and_metabolic	0.0099	WHO_02_Sepsis	0.0101	WHO_24_Genitourinary_system	0.1188
9	WHO_20_Digestive_system	0.0542	WHO_06_Endocrine_nutritional_and_metabolic	0.0096	WHO_06_Endocrine_nutritional_and_metabolic	0.0388	Main_ICD_XI_Digestive_system	0.007	WHO_20_Digestive_system	0.0099	WHO_33_Complications_of_trauma_and_care	0.105
10	WHO_25_Renal_failure	0.0447	WHO_25_Renal_failure	0.0072	ICD_F43_Neurotic_adjustment	0.0354	WHO_21_Liver	0.007	WHO_03_Malignant_neoplasms	0.0099	ICD_F43_Neurotic_adjustment	0.0861
11	WHO_07_Diabetes	0.0342	ICD_F17_Substance_tobacco	0.0037	ICD_F05_Organic_delirium	0.0346	WHO_19_Oesophagus_stomach_and_duodenum	0.0068	WHO_09_Nervous_system	0.0078	WHO_04_Benign_neoplasms	0.0734
12	WHO_05_Blood_and_immune	0.0274	WHO_07_Diabetes	0.0037	WHO_13_Hypertensive	0.0345	ICD_F05_Organic_delirium	0.006	WHO_33_Complications_of_trauma_and_care	0.0072	WHO_18_Oral_cavity_salivary_glands_jaws	0.0684
13	WHO_21_Liver	0.0263	WHO_33_Complications_of_trauma_and_care	0.0035	WHO_14_Ischaemic_heart	0.0345	WHO_25_Renal_failure	0.0058	WHO_17_Respiratory_system	0.0057	Age_at_admission	0.0572
14	WHO_13_Hypertensive	0.0256	WHO_23_Musculoskeletal_and_connective	0.0035	WHO_24_Genitourinary_system	0.033	WHO_12_Circulatory_system	0.0051	Age_at_admission	0.0054	WHO_14_Ischaemic_heart	0.0481
15	WHO_12_Circulatory_system	0.0219	Main_ICD_IX_Circulatory_system	0.0034	Main_ICD_Z_Other	0.0318	WHO_02_Sepsis	0.0048	WHO_12_Circulatory_system	0.0054	WHO_12_Circulatory_system	0.0445
16	WHO_04_Benign_neoplasms	0.0217	Gender_male	0.0031	WHO_15_Heart_failure	0.0281	WHO_24_Genitourinary_system	0.0042	WHO_10_Eye_and_adnexa	0.0039	WHO_07_Diabetes	0.0289
17	WHO_22_Skin_and_subcutaneous_tissue	0.0209	Main_ICD_X_Respiratory_system	0.0028	WHO_31_Symptoms_and_findings	0.0227	ICD_F43_Neurotic_adjustment	0.0042	Gender_female	0.0037	Main_ICD_I_Infectious_and_parasitic_diseases	0.0274
18	WHO_24_Genitourinary_system	0.0154	Gender_female	0.0027	Gender_male	0.021	WHO_04_Benign_neoplasms	0.0036	Main_ICD_I_Infectious_and_parasitic_diseases	0.003	WHO_32_Injury_poisoning_external_causes	0.0246
19	WHO_01_Infectious_and_parasitic_diseases	0.0137	WHO_14_Ischaemic_heart	0.0027	WHO_18_Oral_cavity_salivary_glands_jaws	0.0178	WHO_33_Complications_of_trauma_and_care	0.0034	Gender_male	0.0029	WHO_11_Ear_and_mastoid_process	0.0239
20	WHO_31_Symptoms_and_findings	0.0137	WHO_09_Nervous_system	0.0026	WHO_23_Musculoskeletal_and_connective	0.0164	WHO_23_Musculoskeletal_and_connective	0.0032	WHO_24_Genitourinary_system	0.0026	WHO_22_Skin_and_subcutaneous_tissue	0.0203
21	Main_ICD_IV_Endocrine_nutritional_and_metabolic	0.0132	WHO_32_Injury_poisoning_external_causes	0.0022	WHO_01_Infectious_and_parasitic_diseases	0.0157	WHO_22_Skin_and_subcutaneous_tissue	0.003	WHO_13_Hypertensive	0.0021	WHO_23_Musculoskeletal_and_connective	0.0202
22	WHO_10_Eye_and_adnexa	0.0127	WHO_22_Skin_and_subcutaneous_tissue	0.0021	WHO_22_Skin_and_subcutaneous_tissue	0.0152	WHO_03_Malignant_neoplasms	0.003	WHO_23_Musculoskeletal_and_connective	0.0016	WHO_25_Renal_failure	0.0199
23	Main_ICD_XVIII_Symptoms_and_findings	0.0127	ICD_F43_Neurotic_adjustment	0.0014	WHO_33_Complications_of_trauma_and_care	0.0115	Gender_female	0.0029	WHO_07_Diabetes	0.0014	WHO_21_Liver	0.0186
24	WHO_23_Musculoskeletal_and_connective	0.0109	WHO_04_Benign_neoplasms	0.0013	Main_ICD_XVIII_Symptoms_and_findings	0.0108	Gender_male	0.0027	ICD_F05_Organic_delirium	0.0013	WHO_16_Cerebrovascular	0.0185
25	WHO_02_Sepsis	0.0102	WHO_30_Congenital_deformations_chromosomal	0.0013	WHO_16_Cerebrovascular	0.0097	WHO_13_Hypertensive	0.0025	WHO_06_Endocrine_nutritional_and_metabolic	0.0012	WHO_02_Sepsis	0.0153
26	Gender_male	0.0089	WHO_20_Digestive_system	0.0011	WHO_02_Sepsis	0.0082	WHO_14_Ischaemic_heart	0.0021	WHO_25_Renal_failure	0.001	WHO_03_Malignant_neoplasms	0.0112
27	Main_ICD_XI_Digestive_system	0.0084	WHO_24_Genitourinary_system	0.0009	WHO_10_Eye_and_adnexa	0.0081	ICD_F32_Affective_depressive_episode	0.0015	WHO_32_Injury_poisoning_external_causes	0.0009	WHO_19_Oesophagus_stomach_and_duodenum	0.0111
28	WHO_17_Respiratory_system	0.0063	WHO_03_Malignant_neoplasms	0.0008	WHO_04_Benign_neoplasms	0.0077	WHO_09_Nervous_system	0.0014	Main_ICD_X_Respiratory_system	0.0008	Gender_female	0.0094
29	ICD_F05_Organic_delirium	0.0059	Main_ICD_XIX_Injury_poisoning_external_causes	0.0007	WHO_03_Malignant_neoplasms	0.0072	WHO_07_Diabetes	0.0012	WHO_27_Female_organs	0.0008	ICD_F05_Organic_delirium	0.0077
30	WHO_09_Nervous_system	0.0052	WHO_10_Eye_and_adnexa	0.0007	WHO_09_Nervous_system	0.0056	Main_ICD_II_Neoplasms	0.0012	WHO_19_Oesophagus_stomach_and_duodenum	0.0004	WHO_10_Eye_and_adnexa	0.0054
31
32
33
34
35
36
37
38
39
40
41
42
43
44
45
46
47
48
49
50
51
52
53
54
55
56
